# Supplementary material for: Gut microbiota of preterm infants supplemented with probiotics: sub-study of the ProPrems trial
Source: BMC Microbiol. 2018 Nov 13;18:184. doi: 10.1186/s12866-018-1326-1 (PMC6234596; doi:10.1186/s12866-018-1326-1)
Supplement: Supplementary file 3 — Relative abundance of all detected genera for each specimen (XLSX 120 kb) [file 12866_2018_1326_MOESM3_ESM.xlsx]

## Sheet: Supp.Table 1
Additional file 3. Relative abundance of all detected genera for each specimen.
Sample	id	allocation	age	Acidaminococcus	Acidovorax	Acinetobacter	Actinobacillus	Actinobaculum	Actinomyces	Adlercreutzia	Aeromonas	Akkermansia	Alistipes	Alkanindiges	Anaerococcus	Anaerostipes	Anaerotruncus	Aquabacterium	Atopobium	Bacillus	Bacteroides	Barnesiella	Bifidobacterium	Bilophila	Blautia	Bradyrhizobium	Brevundimonas	Burkholderia	Catenibacterium	Cedecea	Cellulomonas	Cellulosilyticum	Chloroplast	Christensenella	Citrobacter	Clostridium	Collinsella	Coprobacillus	Coprococcus	Corynebacterium	Cronobacter	Desulfovibrio	Dialister	Dorea	Dysgonomonas	Eggerthella	Elizabethkingia	Enterobacter	Enterococcus
10002_A_32	10002	A	32	0	0	0	0	0	0	0	0	0	0	0	0	0	0	0	0	0	0	0	0.000552079	0	0	0	0	0	0	0	0	0	0	0	0.000184026	0	0	0	0	0	0	0	0	0	0	0	0	0.599006	0.000184026
10002_A_9	10002	A	9	0	0	0	0	0	0	0	0	0	0	0	0	0	0	0	0	0.00110294	0	0	0	0	0	0	0	0	0	0	0	0	0	0	0	0	0	0	0	0.0205882	0	0	0	0	0	0	0	0	0.591912
10006_A_256	10006	A	256	0	0	0	0	0	0.000508647	0	0	0	0	0	0	0	0	0	0	0	0	0	0.0340793	0	0.00712106	0	0	0	0	0	0	0	0	0	0	0.0101729	0	0	0.211089	0	0	0	0	0	0	0.00203459	0	0.00457782	0.00661241
10006_A_3	10006	A	3	0	0	0.000160128	0	0	0	0	0	0	0	0	0	0	0	0	0	0	0	0	0.983187	0	0	0	0	0	0	0	0	0	0	0	0	0.000960769	0	0	0	0	0	0	0	0	0	0	0	0	0
10006_A_74	10006	A	74	0	0	0	0	0	0	0	0	0	0	0	0	0	0	0	0	0	0	0	0.537885	0	0	0	0	0	0	0	0	0	0	0	0	0	0	0	0	0	0	0	0	0	0	0	0	0.00166528	0.00582848
10009_B_12	10009	B	12	0	0	0	0	0	0	0	0	0	0	0	0	0	0	0	0	0	0	0	0	0	0	0	0	0	0	0	0	0	0	0	0	0	0	0	0	0	0	0	0	0	0	0	0	0.587664	0.177017
10009_B_322	10009	B	322	0	0	0	0	0	0	0	0	0	0	0	0	0	0	0	0	0	0	0	0.324585	0	0	0	0	0	0	0	0	0	0	0	0	0.00160686	0	0	0	0	0	0	0	0	0	0	0	0.00107124	0.00107124
10009_B_35	10009	B	35	0	0	0	0	0	0	0	0	0	0	0	0	0	0	0	0	0	0	0	0.192575	0	0	0	0	0	0	0	0	0	0	0	0	0.0210595	0	0	0	0.000434216	0	0	0	0	0	0	0	0.557099	0.130265
10009_B_59	10009	B	59	0	0	0	0	0	0	0	0	0	0	0	0	0	0	0	0	0	0	0	0.626168	0	0	0	0	0	0	0	0	0	0	0	0.00103842	0.00103842	0	0	0	0	0	0	0	0	0	0	0	0.126687	0.0166147
10013_A_294	10013	A	294	0	0	0	0	0	0.00370048	0	0	0	0	0	0	0	0	0	0.000653026	0	0	0	0.57118	0	0.0017414	0	0	0	0	0	0	0.000217675	0.000217675	0	0	0.000217675	0	0	0	0	0	0	0	0	0	0.00631258	0	0.0026121	0.00718328
10013_A_32	10013	A	32	0	0	0	0	0	0	0	0	0	0	0	0	0	0	0	0	0	0	0	0.74913	0	0	0	0	0	0	0	0	0	0	0	0	0.00158178	0	0	0	0	0	0	0	0	0	0	0	0.119582	0
10013_A_58	10013	A	58	0	0	0	0	0	0	0	0	0	0	0	0	0	0	0	0	0	0	0	0.674409	0	0.00119384	0	0	0	0	0	0	0	0	0	0	0.000651183	0	0	0	0	0	0	0	0	0	0.00010853	0	0.0615368	0.00900803
10013_A_9	10013	A	9	0	0	0	0	0	0	0	0	0	0	0	0	0	0	0	0	0	0	0	0.000799361	0	0	0	0	0	0	0	0	0	0	0	0	0	0	0	0	0.00799361	0	0	0	0	0	0	0	0	0
10020_A_18	10020	A	18	0	0	0.245355	0	0	0	0	0	0	0	0	0	0	0	0	0	0	0	0	0.127627	0	0	0	0	0	0	0	0	0	0	0	0	0	0	0	0	0	0	0	0	0	0	0	0	0.00670119	0
10020_A_285	10020	A	285	0	0	0	0	0	0.000573394	0	0	0	0	0	0	0	0	0	0	0	0.152523	0.00229358	0.198394	0	0.112385	0	0	0	0	0	0	0	0	0	0	0.00745413	0.00401376	0	0.00114679	0	0	0	0	0	0	0	0	0.00229358	0.0126147
10020_A_29	10020	A	29	0	0	0	0	0	0	0	0	0	0	0	0	0	0	0	0	0	0	0	0.108713	0	0.000452028	0	0	0	0	0	0	0	0	0	0	0	0	0	0	0.000452028	0	0	0	0	0	0	0	0.278676	0.00802351
10020_A_60	10020	A	60	0	0	0	0	0	0	0	0	0	0	0	0	0	0	0	0	0	0	0	0.720313	0	0.0015625	0	0	0	0	0	0	0	0	0	0	0	0	0	0	0	0	0	0	0	0	0	0	0.05625	0
10024_B_285	10024	B	285	0	0	0	0	0	0.00295421	0	0	0	0	0	0	0	0	0	0	0	0	0	0.00369276	0.0406204	0.0103397	0	0	0	0	0	0	0	0	0	0.000738552	0.00590842	0	0	0.0140325	0	0	0	0	0	0	0.0155096	0	0.0974889	0.0583456
10024_B_33	10024	B	33	0	0	0	0	0	0	0	0	0	0	0	0	0	0	0	0	0	0	0	0	0	0	0	0	0	0	0	0	0	0	0	0	0	0	0	0	0	0	0	0	0	0	0	0	0.0170025	0.00125945
10024_B_58	10024	B	58	0	0	0	0	0	0	0	0	0	0	0	0	0	0	0	0	0	0	0	0.0258398	0	0	0	0	0	0	0	0	0	0	0	0	0.0232558	0	0	0	0	0	0	0	0	0	0	0	0.180879	0.0775194
10025_B_58	10025	B	58	0	0	0	0	0	0	0	0	0	0	0	0	0	0	0	0	0	0	0	0.638158	0	0	0	0	0	0	0	0	0	0	0	0	0.00657895	0	0	0	0	0	0	0	0	0	0	0	0.151316	0.0131579
10029_A_14	10029	A	14	0	0	0	0	0	0	0	0	0	0	0	0	0	0	0	0	0	0	0	0.614552	0	0	0	0	0	0	0	0	0	0	0	0	0	0	0	0	0	0	0	0	0	0	0	0	0.368528	0
10029_A_266	10029	A	266	0	0	0	0	0	0.000711997	0	0	0	0	0	0	0	0	0	0	0	0	0	0.0615878	0	0.0327519	0	0	0	0	0	0	0.00320399	0	0	0	0.00249199	0	0	0.0434318	0	0	0	0	0	0	0	0	0.00213599	0.000711997
10029_A_38	10029	A	38	0	0	0	0	0	0	0	0	0	0	0	0	0	0	0	0	0	0	0	0.290564	0	0	0	0	0	0	0	0	0	0	0	0	0.000912575	0	0	0	0	0	0	0	0	0	0	0	0.145099	0.00127761
10029_A_529	10029	A	529	0	0	0.000170619	0	0	0	0.000170619	0	0	0	0	0.000341239	0.00392425	0.000170619	0	0	0.00204743	0.0044361	0	0.000170619	0	0.0629585	0	0	0	0	0	0	0	0	0	0	0.000511858	0.0203037	0	0.00170619	0	0	0	0	0	0	0.000853097	0	0.0044361	0.000682477
10029_A_59	10029	A	59	0	0	0	0	0	0.00306925	0	0	0	0	0	0.000575484	0	0	0	0	0	0	0	0.376942	0	0	0	0	0	0	0	0	0	0	0	0.000191828	0.00191828	0	0	0	0	0	0	0	0	0	0	0	0.00460387	0.0013428
10041_B_2	10041	B	2	0	0	0	0	0	0	0	0	0	0	0	0	0	0	0	0	0	0	0	0.00282486	0	0	0	0	0	0	0	0	0	0	0	0	0	0	0	0	0	0	0	0	0	0	0	0	0	0
10041_B_30	10041	B	30	0	0	0	0	0	0	0	0	0	0	0	0	0	0	0	0	0	0	0	0	0	0	0	0	0	0	0	0	0	0	0	0	0.0351105	0	0	0	0	0	0	0	0	0	0	0	0.0126788	0.0178804
10041_B_58	10041	B	58	0	0	0	0	0	0	0	0	0	0	0	0	0	0	0	0	0	0	0	0.0319767	0	0	0	0	0	0	0	0	0	0	0	0	0.00242248	0	0	0	0	0	0	0	0	0	0	0	0.0847868	0.0382752
10041_B_9	10041	B	9	0	0	0	0	0	0	0	0	0	0	0	0	0	0	0	0	0	0	0	0	0	0	0	0	0	0	0	0	0	0	0	0	0	0	0	0	0	0	0	0	0	0	0	0	0.0757677	0
10042_A_272	10042	A	272	0	0	0	0	0	0.00122449	0	0	0	0	0	0.00163265	0	0	0	0.000816327	0	0	0	0.341633	0	0	0	0	0	0	0	0	0	0	0	0	0.00204082	0	0	0	0	0	0	0.000408163	0	0	0	0	0.531429	0.0212245
10042_A_32	10042	A	32	0	0	0	0	0	0	0	0	0	0	0	0	0	0	0	0	0	0	0	0.639388	0	0	0	0	0	0	0	0	0	0	0	0	0	0	0	0	0	0	0	0	0	0	0	0	0	0
10042_A_58	10042	A	58	0	0	0	0	0	0	0	0	0	0	0	0	0	0	0	0	0	0	0	0.00460564	0	0	0	0	0	0	0	0	0	0	0	0	0	0	0	0	0	0	0	0	0	0	0	0	0.913788	0
10042_A_61	10042	A	61	0	0	0	0	0	0	0	0	0	0	0	0	0	0	0	0	0	0	0	0.191011	0	0.00280899	0	0	0	0	0	0	0	0	0	0	0	0	0	0	0	0	0	0	0	0	0	0	0.634831	0
10042_A_9	10042	A	9	0	0	0	0	0	0.0746875	0	0	0	0	0	0	0	0	0	0	0	0	0	0.0279688	0	0	0	0	0	0	0	0.00015625	0	0	0	0	0	0	0	0	0.00109375	0	0	0	0	0	0	0	0	0
10059_A_32	10059	A	32	0	0	0	0	0	0	0	0	0	0	0	0.000341413	0	0	0	0	0	0	0	0.164903	0	0	0	0	0	0	0	0	0	0	0	0.000341413	0.00204848	0	0	0	0	0	0	0	0	0.00307272	0	0	0.677364	0.0126323
10059_A_58	10059	A	58	0	0	0	0	0	0	0	0	0	0	0	0	0	0	0	0	0	0	0	0.114385	0	0	0	0	0	0	0	0	0	0	0	0	0.0138648	0	0	0	0	0	0	0	0	0	0	0	0.419411	0.0797227
10059_A_9	10059	A	9	0	0	0	0	0	0	0	0	0	0	0	0	0	0	0	0	0	0	0	0	0	0	0	0	0	0	0	0	0	0	0	0	0	0	0	0	0	0	0	0	0	0	0	0	0	0
10063_B_286	10063	B	286	0	0	0	0	0	0.111374	0	0	0	0	0	0	0	0	0	0.0379147	0	0.0687204	0	0.109005	0	0.0118483	0	0	0	0	0	0	0	0	0	0.007109	0.0521327	0	0	0	0	0	0	0	0	0	0.00473934	0	0.021327	0.0592417
10063_B_36	10063	B	36	0	0	0.000386847	0	0	0.0129594	0	0	0	0	0	0.011412	0	0	0	0	0	0	0	0	0	0	0	0	0	0	0	0	0	0	0	0.0270793	0	0	0	0	0	0	0	0	0	0	0	0	0.0282398	0.00870406
10063_B_57	10063	B	57	0	0	0	0	0	0.0383216	0	0	0	0	0	0.542496	0	0	0	0	0	0	0	0	0	0	0	0	0	0	0	0	0	0	0	0	0.000214087	0	0	0	0	0	0	0	0	0	0	0	0.00256904	0.108114
10063_B_613	10063	B	613	0	0	0.00383142	0	0	0	0	0	0	0.148878	0	0	0	0.000547345	0	0	0	0.483306	0.00766284	0.00164204	0	0.00656814	0	0	0	0	0	0	0	0	0	0.00164204	0	0	0	0.00437876	0	0	0	0	0	0	0	0	0.0125889	0
10078_A_13	10078	A	13	0	0	0	0	0	0	0	0	0	0	0	0	0	0	0	0	0	0	0	0.160503	0	0.00190621	0	0	0	0	0	0	0	0	0	0	0	0	0	0	0	0	0	0	0	0	0	0	0.00972169	0.00171559
10078_A_27	10078	A	27	0	0	0	0	0	0	0	0	0	0	0	0	0	0	0	0	0	0	0	0.044586	0	0	0	0	0	0	0	0	0	0	0	0	0	0	0	0	0	0	0	0	0	0	0	0	0.350318	0
10078_A_58	10078	A	58	0	0	0	0	0	0	0	0	0	0	0	0	0	0	0	0	0	0	0	0	0	0	0	0	0	0	0	0	0	0	0	0	0.000383583	0	0	0	0	0	0	0	0	0	0	0	0.93575	0
10088_A_28	10088	A	28	0	0	0	0	0	0	0	0	0	0	0	0.00169924	0	0	0	0	0	0	0	0.291419	0	0	0	0	0	0	0	0	0	0	0	0	0.0492778	0	0	0	0	0	0	0	0	0	0	0	0.0662702	0.0263381
10088_A_346	10088	A	346	0	0	0	0	0	0	0	0	0	0	0	0	0	0	0	0	0	0	0	0.738136	0	0.00254237	0	0	0	0	0	0	0	0	0	0	0.00338983	0	0	0	0	0	0	0	0	0	0.000847458	0	0	0.0491525
10088_A_62	10088	A	62	0	0	0	0	0	0	0	0	0	0	0	0	0	0	0	0	0	0	0	0.226022	0	0.00143153	0	0	0	0	0	0	0	0	0	0	0	0	0	0	0	0	0	0	0	0	0.00508987	0	0.00683951	0.00143153
10088_A_9	10088	A	9	0	0	0	0	0	0	0	0	0	0	0	0	0	0	0	0	0	0	0	0.563125	0	0	0	0	0	0	0	0	0	0	0	0	0	0	0	0	0	0	0	0	0	0	0	0	0.054788	0
10090_B_10	10090	B	10	0	0	0	0	0	0	0	0	0	0	0	0	0	0	0	0	0	0	0	0	0	0	0	0	0	0	0	0	0	0	0	0	0	0	0	0	0	0	0	0	0	0	0	0	0.816743	0.0101959
10090_B_24	10090	B	24	0	0	0	0	0	0	0	0	0	0	0	0	0	0	0	0	0	0	0	0	0	0	0	0	0	0	0	0	0	0	0	0	0.0677276	0	0	0	0	0	0	0	0	0	0	0	0.503331	0.00166543
10090_B_304	10090	B	304	0	0	0	0	0	0	0	0	0	0	0	0	0.00433469	0	0	0	0	0	0	0.000262709	0.000131354	0.0386182	0	0	0	0	0	0	0	0	0	0.00288979	0.0060423	0	0	0.175095	0	0	0	0	0	0	0.000788126	0	0.00827532	0.00643636
10090_B_59	10090	B	59	0	0	0	0	0	0	0	0	0	0	0	0	0	0	0	0	0	0	0	0	0	0.000814996	0	0	0	0	0	0	0	0	0	0	0.512632	0	0	0	0	0	0	0	0	0	0	0	0.135289	0.0619397
10132_A_16	10132	A	16	0	0	0	0	0	0	0	0	0	0	0	0	0	0	0	0	0	0	0	0.583593	0	0	0	0	0	0	0	0	0	0	0	0.000519211	0	0	0	0	0	0	0	0	0	0	0	0	0.141745	0
10132_A_228	10132	A	228	0	0	0	0	0	0	0	0	0	0	0	0	0	0	0	0	0	0.00214724	0	0.053681	0	0.000306748	0	0	0	0	0	0	0	0	0	0.000613497	0	0.00184049	0	0	0	0	0	0	0	0	0	0	0.770552	0.00276074
10132_A_41	10132	A	41	0	0	0	0	0	0	0	0	0	0	0	0.001221	0	0	0	0	0	0	0	0.401302	0	0	0	0	0	0	0	0	0	0	0	0.0010175	0.00590151	0	0	0	0.0002035	0	0	0	0	0	0	0	0.112129	0.1628
10135_B_10	10135	B	10	0	0	0	0	0	0	0	0	0	0	0	0	0	0	0	0	0	0	0	0	0	0	0	0	0	0	0	0	0	0	0	0	0	0	0	0	0	0	0	0	0	0	0	0	0.62874	0.326737
10135_B_24	10135	B	24	0	0	0	0	0	0	0	0	0	0	0	0	0	0	0	0	0	0	0	0.011976	0	0	0	0	0	0	0	0	0	0	0	0	0.00112275	0	0	0	0	0	0	0	0	0	0	0	0.511228	0.340195
10135_B_79	10135	B	79	0	0	0	0	0	0	0	0	0.477542	0	0	0	0	0	0	0	0	0	0	0.0163755	0	0	0	0	0	0	0	0	0	0	0	0.000935745	0.0410168	0	0	0	0	0	0	0	0	0	0.000311915	0	0.00639426	0.0274485
10136_A_13	10136	A	13	0	0	0	0	0	0	0	0	0	0	0	0	0	0	0	0	0	0	0	0	0	0	0	0	0	0	0	0	0	0	0	0	0	0	0	0	0	0	0	0	0	0	0	0	0.195513	0
10136_A_35	10136	A	35	0	0	0	0	0	0	0	0	0	0	0	0	0	0	0	0	0	0	0	0.416768	0	0	0	0	0	0	0	0	0	0	0	0	0.0419198	0	0	0	0	0	0	0	0	0	0	0	0.106318	0.0145808
10136_A_66	10136	A	66	0	0	0	0	0	0	0	0	0	0	0	0	0	0	0	0	0	0	0	0.0797546	0	0	0	0	0	0	0	0	0	0	0	0.0539877	0.000408998	0	0	0	0	0	0	0	0	0	0	0	0.302249	0.0216769
10141_A_27	10141	A	27	0	0	0	0	0	0	0	0	0	0	0	0.00276721	0	0	0	0	0	0	0	0.736769	0	0	0	0	0	0	0.000345901	0	0	0	0	0.0121065	0.0127983	0	0	0	0.000345901	0.000691802	0	0	0	0	0	0	0.084054	0.0013836
10141_A_292	10141	A	292	0	0	0	0	0	0	0	0	0	0	0	0	0.000358423	0	0	0	0	0	0	0.414337	0	0	0	0	0	0	0	0	0	0	0	0	0.0172043	0	0	0	0	0	0	0	0	0	0.00358423	0	0.00322581	0.00412186
10141_A_3	10141	A	3	0	0	0	0	0	0.040724	0	0	0	0	0	0	0	0	0	0.176471	0	0	0	0	0	0	0	0	0	0	0	0	0	0	0	0	0	0	0	0	0	0	0	0	0	0	0	0	0	0
10141_A_6	10141	A	6	0	0	0	0	0	0.00782123	0	0	0	0	0	0	0	0	0	0	0	0	0	0.00614525	0	0	0	0	0	0	0	0	0	0	0	0	0	0	0	0	0	0	0	0	0	0	0	0	0.0703911	0
10146_B_15	10146	B	15	0	0	0	0	0	0	0	0	0	0	0	0	0	0	0	0	0	0	0	0	0	0	0	0	0	0	0	0	0	0	0	0	0	0	0	0	0	0	0	0	0	0	0	0	0.0834101	0.0110599
10146_B_28	10146	B	28	0	0	0	0	0	0	0	0	0	0	0	0	0	0	0	0	0	0	0	0	0	0	0	0	0	0	0	0	0	0	0	0.00813008	0	0	0	0	0	0	0	0	0	0	0	0	0.195122	0
10146_B_62	10146	B	62	0	0	0	0	0	0	0	0	0	0	0	0	0	0	0	0	0	0	0	0	0	0	0	0	0	0	0	0	0	0	0	0.00183775	0.00892623	0	0	0	0	0	0	0	0	0	0	0	0.322657	0.00630087
10148_A_336	10148	A	336	0	0	0	0.0078256	0	0.000558971	0	0	0	0	0	0	0	0	0	0	0	0.0712689	0	0.264394	0	0	0	0	0	0.00335383	0	0	0	0	0	0	0	0.000558971	0	0	0	0	0	0.000279486	0	0	0	0	0	0
10148_A_36	10148	A	36	0	0	0	0	0	0	0	0	0	0	0	0	0	0	0	0	0	0	0	0.303191	0	0	0	0	0	0	0	0	0	0	0	0	0.000967118	0	0	0	0	0	0	0	0	0	0	0	0.0541586	0.0676983
10148_A_59	10148	A	59	0	0	0	0	0	0	0	0	0	0	0	0	0	0	0	0	0	0	0	0.254697	0	0	0	0	0	0	0	0	0	0	0	0	0.00313152	0	0	0	0	0	0	0	0	0	0	0	0.0448852	0.0146138
10153_B_15	10153	B	15	0	0	0	0	0	0	0	0	0	0	0	0	0	0	0	0	0	0	0	0	0	0	0	0	0	0	0	0	0	0	0	0	0.00996678	0	0	0	0	0	0	0	0	0	0	0	0.00332226	0.27907
10153_B_3	10153	B	3	0	0	0	0	0	0	0	0	0	0	0.0230947	0	0	0	0.0184758	0	0	0	0	0	0	0	0	0	0	0	0	0	0	0	0	0	0	0	0	0	0	0	0	0	0	0	0	0	0	0
10153_B_40	10153	B	40	0	0	0	0	0	0.00195695	0	0	0	0	0	0	0	0	0	0	0	0	0	0.337573	0	0	0	0	0	0	0	0	0	0	0	0	0.00978474	0	0	0	0	0	0	0	0	0	0	0	0.0156556	0.00489237
10153_B_522	10153	B	522	0	0	0	0	0	0	0	0	0	0	0	0	0.0184332	0	0	0	0	0	0	0.0737327	0	0.016129	0	0	0	0	0	0	0	0	0	0	0.110599	0	0	0.00230415	0	0	0	0	0.0115207	0	0	0	0	0
10156_B_14	10156	B	14	0	0	0	0	0	0	0	0	0	0	0	0	0	0	0	0	0	0	0	0	0	0	0	0	0	0	0	0	0	0	0	0	0	0	0	0	0	0	0	0	0	0	0	0	0.059229	0.00102119
10156_B_30	10156	B	30	0	0	0	0	0	0	0	0	0	0	0	0	0	0	0	0	0	0	0	0.000302572	0	0	0	0	0	0	0	0	0	0.000302572	0	0	0.0520424	0	0	0	0	0	0	0	0	0	0	0	0.0369138	0.0114977
10156_B_4	10156	B	4	0	0	0	0	0	0	0	0	0	0	0	0	0	0	0	0	0	0	0	0	0	0	0	0	0	0	0	0	0	0	0	0	0	0	0	0	0	0	0	0	0	0	0	0	0.0621359	0
10171_A_10	10171	A	10	0	0	0	0	0	0	0	0	0	0	0	0	0	0	0	0	0	0	0	0.162371	0	0	0	0	0	0	0	0	0	0	0	0	0.0128866	0	0	0	0	0	0	0	0	0	0	0	0.476804	0.0463918
10171_A_260	10171	A	260	0	0	0	0	0	0	0	0	0.0496241	0	0	0	0	0	0	0	0	0.180451	0.00150376	0.0631579	0	0	0	0	0	0	0	0	0	0	0	0.0511278	0	0.00601504	0	0	0	0	0	0	0	0	0.00150376	0	0.257143	0.00300752
10171_A_70	10171	A	70	0	0	0	0	0	0	0	0	0	0	0	0	0	0	0	0	0	0	0	0.52257	0	0	0	0	0	0	0	0	0	0	0	0	0.000238834	0	0	0	0	0	0	0	0	0	0	0	0.37903	0.0162407
10172_B_17	10172	B	17	0	0	0	0	0	0	0	0	0	0	0	0	0	0	0	0	0	0	0	0	0	0	0	0	0	0	0	0	0	0	0	0.00842645	0	0	0	0	0	0	0	0	0	0	0	0	0.557794	0
10172_B_28	10172	B	28	0	0	0	0	0	0	0	0	0	0	0	0	0	0	0	0	0	0	0	0.501939	0	0	0	0	0	0	0	0	0	0	0	0.00166205	0.135457	0	0	0	0	0	0	0	0	0	0	0	0.168975	0.000277008
10172_B_73	10172	B	73	0	0	0	0	0	0	0	0	0	0	0	0	0	0	0	0	0	0	0	0.360042	0	0	0	0	0	0	0	0	0	0	0	0	0.0338189	0	0	0	0	0	0	0	0	0	0	0	0.200832	0.0135276
10173_B_237	10173	B	237	0	0	0	0	0	0.00918665	0	0	0	0	0	0.000448129	0	0	0	0	0	0	0	0.7905	0	0	0	0	0	0	0	0	0	0	0	0.000224065	0.00291284	0	0	0	0	0	0	0	0	0	0.00403316	0	0.0031369	0.0134439
10173_B_37	10173	B	37	0	0	0	0	0	0	0	0	0	0	0	0.00022007	0	0	0	0	0	0	0	0	0	0	0	0	0	0	0	0	0	0	0	0.0059419	0.00286092	0	0	0	0	0	0	0	0	0	0	0	0.870379	0.00484155
10175_B_14	10175	B	14	0	0	0	0	0	0	0	0	0	0	0	0	0	0	0	0	0	0	0	0	0	0	0	0	0	0	0	0	0	0	0	0.0457086	0	0	0	0	0	0	0	0	0	0	0	0	0.247287	0.523841
10175_B_261	10175	B	261	0	0	0	0	0	0	0	0	0	0	0	0	0	0	0	0	0	0.0652272	0	0.301245	0	0.000449843	0	0	0	0	0	0	0	0	0	0	0.246664	0	0	0	0	0	0.000149948	0	0	0	0.00209927	0	0.00164942	0.0209927
10175_B_59	10175	B	59	0	0	0	0	0	0	0	0	0	0	0	0	0	0	0	0	0	0	0	0.000213129	0	0	0	0	0	0	0	0	0	0	0	0.000852515	0.00362319	0	0	0	0	0	0	0	0	0	0	0	0.85763	0.00234442
10182_A_10	10182	A	10	0	0	0	0	0	0	0	0	0	0	0	0	0	0	0	0	0	0	0	0.747764	0	0	0	0	0	0	0	0	0	0	0	0	0	0	0	0	0	0	0	0	0	0	0	0	0	0.155103
10182_A_302	10182	A	302	0	0	0.0429986	0	0	0.000225124	0	0.00540297	0.00157587	0	0	0	0	0	0	0	0	0.207114	0	0.0202611	0	0.000900495	0	0	0	0	0	0	0	0	0	0.282305	0.000450248	0	0	0.00112562	0	0.00247636	0	0	0	0	0.000450248	0	0.213192	0.00180099
10182_A_31	10182	A	31	0	0	0	0	0	0	0	0	0	0	0	0	0	0	0	0	0	0	0	0.411581	0	0	0	0	0	0	0	0	0	0	0	0.000782473	0	0	0	0	0	0	0	0	0	0	0	0	0.482003	0
10182_A_66	10182	A	66	0	0	0	0	0	0	0	0	0	0	0	0	0	0	0	0	0	0	0	0.25641	0	0	0	0	0	0	0	0	0	0	0	0.00107962	0.000269906	0	0	0	0	0	0	0	0	0	0.00377868	0	0.591093	0.00323887
10183_A_20	10183	A	20	0	0	0	0	0	0	0	0	0	0	0	0	0	0	0	0	0	0	0	0.0896283	0	0	0	0	0	0	0	0	0	0	0	0	0.00029976	0	0	0	0	0	0	0	0	0	0	0	0.724221	0.0251799
10183_A_250	10183	A	250	0	0	0	0	0	0.0034662	0	0	0	0	0	0	0	0	0	0	0	0	0	0.832659	0	0	0	0	0	0	0	0	0	0	0	0	0.00269594	0	0	0.000385134	0	0	0	0	0	0	0.000770268	0	0.0467938	0.00327364
10183_A_36	10183	A	36	0	0	0	0	0	0	0	0	0	0	0	0	0	0	0	0	0	0	0	0.833561	0	0	0	0	0	0	0	0	0	0	0	0	0.00177208	0	0	0	0	0	0	0	0	0	0	0	0.0250818	0.124318
10183_A_66	10183	A	66	0	0	0	0	0	0	0	0	0	0	0	0	0	0	0	0	0	0	0	0.959781	0	0	0	0	0	0	0	0	0	0	0	0	0.00426569	0	0	0	0	0	0	0	0	0	0	0	0.00914077	0.00914077
10185_B_10	10185	B	10	0	0	0	0	0	0	0	0	0	0	0	0	0	0	0	0	0	0	0	0	0	0	0	0	0	0	0	0	0	0	0	0.0669202	0.428517	0	0	0	0	0	0	0	0	0	0	0	0.0581749	0
10185_B_262	10185	B	262	0	0	0	0	0	0.000234907	0	0	0	0	0	0	0.000704722	0	0	0.000234907	0	0	0	0.3035	0	0	0	0	0	0	0	0	0.000704722	0	0	0.000939629	0.0307728	0	0	0	0	0	0	0	0	0.0368804	0.00140944	0	0.105238	0.0220813
10185_B_4	10185	B	4	0	0	0	0	0	0	0	0	0	0	0	0	0	0	0	0	0	0	0	0	0	0	0	0	0	0	0	0	0	0	0	0	0	0	0	0	0.027027	0	0	0	0	0	0	0	0	0
10196_A_12	10196	A	12	0	0	0	0	0	0	0	0	0	0	0	0	0	0	0	0	0	0	0	0.968296	0	0	0	0	0	0	0	0	0	0	0	0.000708466	0	0	0	0	0	0	0	0	0	0	0	0	0.00779313	0
10196_A_302	10196	A	302	0	0	0	0	0	0.000552029	0	0	0	0	0	0	0	0	0	0	0	0	0	0.389456	0	0	0	0	0	0	0	0	0	0	0	0.00276014	0.256693	0	0	0	0	0	0	0	0	0	0	0	0.0300856	0.0736958
10196_A_32	10196	A	32	0	0	0	0	0	0	0	0	0	0	0	0	0	0	0	0	0	0	0	0.00529801	0	0	0	0	0	0	0	0	0	0	0	0.160706	0	0	0	0	0	0.000441501	0	0	0	0	0	0	0.762472	0
10202_B_45	10202	B	45	0	0	0	0	0	0	0	0	0	0	0	0	0	0	0	0	0	0	0	0.00021725	0	0	0	0	0	0	0	0	0	0	0	0	0	0	0	0	0	0	0	0	0	0	0	0	0.627851	0.0108625
10202_B_473	10202	B	473	0	0.000200521	0	0	0	0	0	0	0	0	0	0	0	0	0	0	0	0	0	0	0	0	0	0	0	0	0	0	0	0	0	0.000200521	0	0	0	0	0	0	0	0	0	0	0	0	0.308803	0.0056146
10202_B_8	10202	B	8	0	0	0	0	0	0	0	0	0	0	0	0	0	0	0	0	0	0	0	0.000628141	0	0	0.00125628	0	0	0	0	0	0	0	0	0	0	0	0	0	0.0295226	0	0	0	0	0	0	0	0	0.684673
10202_B_96	10202	B	96	0	0	0	0	0	0	0	0	0	0	0	0.0325719	0	0	0	0	0	0	0	0.557107	0	0.000423012	0	0	0	0	0	0	0	0	0	0	0	0	0	0	0	0	0	0	0	0	0	0	0.0148054	0.035956
10206_A_279	10206	A	279	0	0	0	0	0	0	0	0	0	0	0	0	0	0	0	0	0	0	0	0.186321	0	0	0	0	0	0	0	0	0	0	0	0	0.0151984	0	0	0	0	0	0	0	0	0	0	0	0.143541	0.0396848
10206_A_33	10206	A	33	0	0	0	0	0	0	0	0	0	0	0	0	0	0	0	0	0	0	0	0.580905	0	0	0	0	0	0	0	0	0	0	0	0.0258118	0	0	0	0	0	0	0	0	0	0	0	0	0.175964	0.0138773
10206_A_61	10206	A	61	0	0	0	0	0	0	0	0	0	0	0	0.00362757	0	0	0	0	0	0	0	0.251511	0	0	0	0	0	0	0	0	0	0	0	0.111245	0	0	0	0	0	0	0	0	0	0	0	0	0.345828	0.0157195
10209_A_12	10209	A	12	0	0	0	0	0	0	0	0	0	0	0	0	0	0	0	0	0	0	0	0.257143	0	0	0	0	0	0	0	0	0	0	0	0.0920097	0	0	0	0	0	0	0	0	0	0	0	0	0.34544	0.000322841
10209_A_41	10209	A	41	0	0	0	0	0	0	0	0	0	0	0	0	0	0	0	0	0	0	0	0.0683919	0	0	0	0	0	0	0	0	0	0	0	0	0	0	0	0	0	0	0	0	0	0	0	0	0.0295749	0.00308071
10209_A_68	10209	A	68	0	0	0	0	0	0	0	0	0	0	0	0	0	0	0	0	0	0	0	0.451381	0	0	0	0	0	0	0	0	0	0	0	0	0.000358809	0	0	0	0	0	0	0	0	0	0	0	0.0172228	0.0208109
10215_A_16	10215	A	16	0	0	0	0	0	0	0	0	0	0	0	0	0	0	0	0	0	0	0	0.426448	0	0	0	0	0	0	0	0	0	0	0	0	0	0	0	0	0	0.00152439	0	0	0	0	0	0	0.400915	0
10215_A_288	10215	A	288	0	0	0	0	0	0	0	0	0	0	0	0	0	0	0	0	0	0	0	0	0	0	0.000860338	0	0.00114712	0	0	0	0	0	0	0	0	0	0	0	0.0691139	0	0	0	0	0	0	0	0	0.653284
10215_A_33	10215	A	33	0	0	0	0	0	0	0	0	0	0	0	0	0	0	0	0	0	0	0	0.562457	0	0.000171116	0	0	0	0	0	0	0	0	0	0.00171116	0.000855578	0	0	0	0.000342231	0.000171116	0	0	0	0	0	0	0.302361	0
10217_B_281	10217	B	281	0	0	0	0	0	0	0	0	0	0	0	0	0	0	0	0	0	0	0	0.936154	0	0	0	0	0	0	0	0	0	0	0	0	0.00783392	0	0	0	0	0	0	0	0	0	0	0	0	0.0209557
10217_B_34	10217	B	34	0	0	0	0	0	0	0	0	0	0	0	0	0	0	0	0	0	0	0	0	0	0.000278552	0	0	0	0	0	0	0	0	0	0	0	0	0	0	0	0	0	0	0	0	0	0	0.349304	0.00334262
10217_B_6	10217	B	6	0	0	0	0	0	0	0	0	0	0	0	0	0	0	0	0	0	0	0	0	0	0	0	0	0	0	0	0	0	0	0	0	0	0	0	0	0	0	0	0	0	0	0	0	0.0146143	0.11935
10217_B_62	10217	B	62	0	0	0	0	0	0	0	0	0	0	0	0	0	0	0	0	0	0	0	0	0	0	0	0	0	0	0	0	0	0	0	0	0.000965251	0	0	0	0	0	0	0	0	0	0	0	0.697876	0.000965251
10219_A_15	10219	A	15	0	0	0	0	0	0	0	0	0	0	0	0	0	0	0	0	0.000335683	0	0	0.710977	0	0	0	0	0	0	0	0	0	0	0	0	0	0	0	0	0	0	0	0	0	0	0	0	0	0.254112
10219_A_274	10219	A	274	0	0	0	0	0	0	0	0	0	0	0	0	0	0	0	0	0	0	0	0.00456621	0	0	0	0	0	0	0	0	0	0	0	0	0	0	0	0	0	0	0	0	0	0	0	0	0.00913242	0
10219_A_31	10219	A	31	0	0	0	0	0	0	0	0	0	0	0	0	0	0	0	0	0	0	0	0.766708	0	0	0	0	0	0	0	0	0	0	0	0.000500626	0	0	0	0	0	0	0	0	0	0	0	0	0	0.156946
10219_A_65	10219	A	65	0	0	0	0	0	0	0	0	0	0	0	0	0	0	0	0	0	0	0	0.527273	0	0	0	0.00909091	0	0	0	0	0	0	0	0	0	0	0	0	0	0	0	0	0	0	0.0181818	0	0	0.390909
10224_A_18	10224	A	18	0	0	0	0	0	0	0	0	0	0	0	0	0	0	0	0	0	0	0	0.381283	0	0	0	0	0	0	0.000534759	0	0	0	0	0	0	0	0	0	0.00106952	0	0	0	0	0	0	0	0.000534759	0
10224_A_279	10224	A	279	0	0	0	0	0	0	0	0	0	0	0	0	0	0	0	0	0	0	0	0.259542	0	0	0	0	0	0	0	0	0	0	0	0	0.0305344	0	0	0	0	0	0	0	0	0	0	0	0.0229008	0.00763359
10224_A_60	10224	A	60	0	0	0	0	0	0	0	0	0	0	0	0	0	0	0	0	0.000612933	0	0	0.904076	0	0	0	0	0	0	0.000919399	0	0	0	0	0	0	0	0	0	0	0	0	0	0	0	0	0	0.000919399	0.032179
10227_B_10	10227	B	10	0	0	0	0	0	0	0	0	0	0	0	0	0	0	0	0	0	0	0	0	0	0	0	0	0	0	0	0	0	0	0	0	0	0	0	0	0	0	0	0	0	0	0	0	0.74695	0.140985
10227_B_31	10227	B	31	0	0	0	0	0	0	0	0	0	0	0	0	0	0	0	0	0	0	0	0	0	0	0	0	0	0	0	0	0	0	0	0	0.065	0	0	0	0	0	0	0	0	0	0	0	0.58	0.035
10227_B_8	10227	B	8	0	0	0	0	0	0	0	0	0	0	0	0	0	0	0	0	0	0	0	0	0	0	0	0	0	0	0	0	0	0	0	0	0	0	0	0	0	0	0	0	0	0	0	0	0.80804	0.0731707
10235_B_12	10235	B	12	0	0	0	0	0	0	0	0	0	0	0	0	0	0	0	0	0	0	0	0.000374532	0	0	0	0	0	0	0	0	0	0	0	0	0.00749064	0	0	0	0	0	0	0	0	0	0	0	0.00636704	0
10235_B_286	10235	B	286	0	0	0	0	0	0	0	0	0	0	0	0	0	0	0	0	0	0	0	0	0	0	0	0	0	0	0	0	0	0	0	0.000547645	0	0	0	0	0	0	0	0	0	0	0	0	0.200438	0.00191676
10236_A_248	10236	A	248	0	0	0	0	0	0	0	0	0	0	0	0	0	0	0	0	0	0	0	0	0	0	0	0	0	0	0	0	0	0	0	0	0	0	0	0	0	0	0	0	0	0	0	0	0.176838	0
10236_A_39	10236	A	39	0	0	0	0	0	0	0	0	0	0	0	0	0	0	0	0	0	0	0	0.158691	0	0	0	0	0	0	0	0	0	0	0	0	0	0	0	0	0	0	0	0	0	0	0	0	0.00644681	0.0292586
10236_A_81	10236	A	81	0	0	0	0	0	0	0	0	0	0	0	0.000583771	0	0	0	0	0	0	0	0.00642148	0	0	0	0	0	0	0	0	0	0	0	0	0.00116754	0	0	0	0	0.00116754	0	0	0	0	0	0	0.0618797	0.00875657
10236_A_9	10236	A	9	0	0	0	0	0	0	0	0	0	0	0	0	0	0	0	0	0	0	0	0.809058	0	0	0	0	0	0	0	0	0	0	0	0	0	0	0	0	0	0	0	0	0	0	0	0	0.000734394	0
10237_A_248	10237	A	248	0	0	0	0	0	0	0	0	0	0	0	0	0	0	0	0	0	0	0	0	0	0	0	0	0	0	0	0	0	0	0	0	0	0	0	0	0	0	0	0	0	0	0	0	0	0
10237_A_39	10237	A	39	0	0	0	0	0	0	0	0	0	0	0	0	0	0	0	0	0	0	0	0.214119	0	0	0	0	0	0	0	0	0	0	0	0	0	0	0	0	0	0.001665	0	0	0	0	0	0	0.0819181	0.010989
10237_A_8	10237	A	8	0	0	0	0	0	0	0	0	0	0	0	0	0	0	0	0	0	0	0	0.937995	0	0	0	0	0	0	0	0	0	0	0	0	0	0	0	0	0	0	0	0	0	0	0	0	0	0
10237_A_82	10237	A	82	0	0	0	0	0	0	0	0	0	0	0	0	0	0	0	0	0	0	0	0.255556	0	0	0	0	0	0	0	0	0	0	0	0	0.00666667	0	0	0	0	0	0	0	0	0	0	0	0.0511111	0.0288889
10239_B_300	10239	B	300	0	0	0	0	0	0	0	0	0	0	0	0	0	0	0	0	0	0	0	0.187681	0	0	0	0	0	0	0	0	0	0	0	0	0.000724638	0	0	0	0	0	0	0	0	0	0.000724638	0	0.266667	0.00326087
10239_B_32	10239	B	32	0	0	0	0	0	0	0	0	0	0	0	0	0	0	0	0	0	0	0	0.262295	0	0	0	0	0	0	0	0	0	0	0	0	0	0	0	0	0	0	0	0	0	0	0	0	0.666667	0
10239_B_65	10239	B	65	0	0	0	0	0	0	0	0	0	0	0	0	0	0	0	0	0	0	0	0.513506	0	0	0	0	0	0	0	0	0	0	0	0	0	0	0	0	0	0	0	0	0	0	0	0	0.0851002	0.0159744
10239_B_9	10239	B	9	0	0	0	0	0	0	0	0	0	0	0	0	0	0	0	0	0	0	0	0.583749	0	0	0	0	0	0	0	0	0	0	0	0	0	0	0	0	0	0	0	0	0	0	0	0	0.173246	0
10240_A_22	10240	A	22	0	0	0	0	0	0	0	0	0	0	0	0	0	0	0	0	0	0	0	0.00329897	0	0	0	0	0	0	0	0	0	0	0	0	0	0	0	0	0	0	0	0	0	0	0	0	0.92	0
10240_A_300	10240	A	300	0	0	0.000278668	0	0	0	0	0	0	0	0	0	0	0	0	0	0	0	0	0.988993	0	0	0	0	0	0	0	0	0	0	0	0	0	0	0	0	0	0	0	0	0	0	0	0	0.00404069	0
10240_A_65	10240	A	65	0	0	0	0	0	0	0	0	0	0	0	0	0	0	0	0	0	0	0	0.0903751	0	0	0	0	0	0	0	0	0	0	0	0	0	0	0	0	0	0	0	0	0	0	0	0	0.553547	0.0018075
10249_B_12	10249	B	12	0	0	0	0	0	0	0	0	0	0	0	0	0	0	0	0	0	0	0	0	0	0	0	0	0	0	0	0	0	0	0	0	0	0	0	0	0	0	0	0	0	0	0	0	0	0.0519952
10249_B_260	10249	B	260	0	0	0	0	0	0	0	0	0	0	0	0	0.000311236	0	0	0	0	0	0	0.45596	0	0	0	0	0	0	0	0	0.000311236	0	0	0.00217865	0.0177404	0	0	0.00217865	0	0	0	0	0	0.0136944	0.000622471	0	0.000311236	0.00373483
10249_B_38	10249	B	38	0	0	0	0	0	0	0	0	0	0	0	0	0	0	0	0	0	0	0	0.278157	0	0	0	0	0	0	0	0	0	0	0	0.000853242	0	0	0	0	0	0	0	0	0	0	0	0	0.499573	0.00341297
10251_A_13	10251	A	13	0	0	0	0	0	0	0	0	0	0	0	0	0	0	0	0	0	0	0	0.682689	0	0	0	0	0	0	0	0	0	0	0	0	0.00334652	0	0	0	0	0	0	0	0	0	0	0	0	0.0422878
10251_A_33	10251	A	33	0	0	0	0	0	0	0	0	0	0	0	0.000984252	0	0	0	0	0	0	0	0.355807	0	0.00246063	0	0	0	0	0	0	0	0	0	0	0.0206693	0	0	0	0	0	0	0	0	0	0	0	0	0.0182087
10251_A_81	10251	A	81	0	0	0	0	0	0	0	0	0	0	0	0	0.00871731	0	0	0.00124533	0.00747198	0	0	0.0261519	0	0.00124533	0	0	0	0	0	0	0	0	0	0.0361146	0.00373599	0	0	0	0	0	0	0	0	0	0	0	0	0.00498132
10252_A_233	10252	A	233	0	0	0	0	0	0	0	0	0	0	0	0	0	0	0	0	0	0	0	0	0	0	0	0	0	0	0	0	0	0	0	0	0	0	0	0	0	0	0	0	0	0	0	0	0.879298	0
10252_A_29	10252	A	29	0	0	0	0	0	0	0	0	0	0	0	0	0	0	0	0	0	0	0	0.608571	0	0	0	0	0	0	0	0	0	0	0	0	0.00235171	0	0	0	0	0	0	0	0	0	0	0	0.00156781	0.035537
10252_A_30	10252	A	30	0	0	0	0	0	0	0	0	0	0	0	0	0	0	0	0	0	0	0	0.865967	0	0	0	0	0	0	0	0	0	0	0	0	0.00029329	0	0	0	0	0	0	0	0	0	0	0	0.000527921	0.024519
10252_A_8	10252	A	8	0	0	0	0	0	0	0	0	0	0	0	0	0	0	0	0	0.00290698	0	0	0.831395	0	0	0	0	0	0	0	0	0	0	0	0	0.0145349	0	0	0	0	0	0	0	0	0	0	0	0	0.0639535
10253_B_233	10253	B	233	0	0	0	0	0	0	0	0	0	0	0	0	0	0	0	0	0	0	0	0.45933	0	0	0	0	0	0	0	0	0	0	0	0.00151095	0.262402	0	0	0	0	0	0	0	0	0	0	0	0.00402921	0.0473432
10253_B_29	10253	B	29	0	0	0	0	0	0	0	0	0	0	0	0	0	0	0	0	0.000181951	0	0	0.858079	0	0	0	0	0	0	0	0	0	0	0	0	0	0	0	0	0	0	0	0	0	0	0	0	0.0101892	0.0100073
10253_B_6	10253	B	6	0	0	0	0	0	0	0	0	0	0	0	0	0	0	0	0	0.00398248	0	0	0	0	0	0	0	0	0	0	0	0	0	0	0	0	0	0	0	0	0	0	0	0	0	0	0	0	0.957387
10253_B_9	10253	B	9	0	0	0	0	0	0	0	0	0	0	0	0	0	0	0	0	0	0	0	0.729751	0	0	0	0	0	0	0	0	0	0	0	0	0	0	0	0	0	0	0	0	0	0	0	0	0.183641	0.0340818
10256_A_12	10256	A	12	0	0	0	0	0	0	0	0	0	0	0	0	0	0	0	0	0	0	0	0.6431	0	0	0	0	0.000212314	0	0	0	0	0	0	0	0	0	0	0	0	0	0	0	0	0	0	0	0	0
10256_A_38	10256	A	38	0	0	0	0	0	0	0	0	0	0	0	0	0	0	0	0	0	0	0	0.687192	0	0	0	0	0	0	0	0	0	0	0	0	0.00123153	0	0	0	0	0	0	0	0	0	0	0	0.000821018	0
10256_A_486	10256	A	486	0.000880127	0	0	0	0	0.000704101	0	0	0.0181306	0	0	0.000176025	0.00228833	0	0	0	0	0.00686499	0.00633691	0.686147	0.000176025	0.000176025	0	0	0	0	0	0	0	0	0.0198909	0.000352051	0	0	0.000176025	0	0	0	0	0.00246435	0	0	0.000528076	0	0.000176025	0.00316846
10256_A_67	10256	A	67	0	0	0	0	0	0	0	0	0	0	0	0	0	0	0	0	0	0	0	0.839637	0	0	0	0	0	0	0	0	0	0	0	0	0	0	0	0	0	0	0	0	0	0	0	0	0.002118	0.102269
10261_B_11	10261	B	11	0	0	0	0	0	0	0	0	0	0	0	0	0	0	0	0	0	0	0	0.000698568	0	0.00174642	0	0	0.000698568	0	0	0	0	0	0	0	0	0	0	0	0	0	0	0	0	0	0	0	0	0
10261_B_29	10261	B	29	0	0	0	0	0	0	0	0	0	0	0	0	0	0	0	0	0.000518672	0	0	0	0	0	0	0	0	0	0	0	0	0	0	0	0	0	0	0	0	0	0	0	0	0	0	0	0.0801349	0.554979
10261_B_297	10261	B	297	0	0	0	0	0	0	0	0	0	0	0	0	0	0	0	0	0	0.0813953	0	0.397674	0	0	0	0	0	0	0	0	0	0	0	0	0	0.0511628	0	0	0	0	0	0	0	0	0	0	0.00697674	0.00465116
10261_B_58	10261	B	58	0	0	0	0	0	0	0	0	0	0	0	0	0	0	0	0	0	0	0	0	0	0	0	0	0	0	0	0	0	0	0	0.000525348	0.405569	0	0	0	0	0	0	0	0	0	0	0	0.0638298	0
10264_A_20	10264	A	20	0	0	0	0	0	0	0	0	0	0	0	0	0	0	0	0	0	0	0	0.314806	0	0	0	0	0	0	0	0	0	0	0	0	0	0	0	0	0	0	0	0	0	0	0	0	0.00614948	0
10264_A_295	10264	A	295	0	0	0	0	0	0	0	0	0.0298289	0	0	0	0	0	0	0	0	0.192665	0	0.0474328	0	0	0	0	0	0	0	0	0	0	0	0	0.000488998	0.00244499	0	0	0	0	0	0	0	0	0	0	0.0738386	0.00195599
10264_A_66	10264	A	66	0	0	0	0	0	0	0	0	0	0	0	0	0	0	0	0	0	0	0	0	0	0	0	0	0.000746269	0	0	0	0	0	0	0	0	0	0	0	0.00261194	0	0	0	0	0	0	0	0	0
10276_A_12	10276	A	12	0	0	0	0	0	0	0	0	0	0	0	0	0	0	0	0	0	0	0	0	0	0	0	0	0	0	0	0	0	0	0	0	0	0	0	0	0.00931677	0	0	0	0	0	0	0	0	0
10276_A_255	10276	A	255	0	0	0.0289203	0	0	0	0	0.00578406	0.000642674	0	0	0	0	0	0	0	0	0.0546272	0	0.0128535	0	0	0	0	0	0	0	0	0	0	0	0.102185	0.00128535	0	0	0.00128535	0	0	0	0	0	0	0.000642674	0	0.0392031	0
10276_A_7	10276	A	7	0	0	0	0	0	0	0	0	0	0	0	0	0	0	0	0	0	0	0	0	0	0	0.00111701	0	0	0	0	0	0	0	0	0	0	0	0	0	0	0	0	0	0	0	0	0	0	0
10301_B_301	10301	B	301	0	0	0	0	0	0.000509165	0	0	0	0	0	0	0	0	0	0	0	0	0	0.608452	0	0	0	0	0	0	0	0	0	0	0	0.000254582	0.000509165	0	0	0	0	0	0	0	0	0	0.00636456	0	0.0343686	0.023167
10301_B_31	10301	B	31	0	0	0	0	0	0	0	0	0	0	0	0	0	0	0	0	0	0	0	0.00448511	0	0	0	0	0	0	0	0	0	0	0	0.000179404	0	0	0	0	0	0	0	0	0	0	0	0	0.586832	0
10301_B_41	10301	B	41	0	0	0	0	0	0	0	0	0	0	0	0	0	0	0	0	0	0	0	0.844603	0	0	0	0	0	0	0	0	0	0	0	0	0.000775434	0	0	0	0	0	0	0	0	0	0	0	0.000155087	0.125931
10301_B_68	10301	B	68	0	0	0	0	0	0	0	0	0	0	0	0	0	0	0	0	0	0	0	0.64936	0	0	0	0	0	0	0	0	0	0	0	0.000228728	0.000457457	0	0	0	0	0	0	0	0	0	0	0	0.0775389	0.0215005
10315_B_230	10315	B	230	0	0	0	0	0.000347584	0.00521376	0	0	0	0	0	0.0139034	0	0	0	0	0	0	0	0.356621	0	0	0	0	0	0	0	0	0	0	0	0.0100799	0.118179	0	0	0	0.000347584	0	0	0.00556135	0	0	0.00139034	0	0.0382343	0.0316302
10315_B_3	10315	B	3	0	0	0	0	0	0	0	0	0.00866337	0	0	0	0.00247525	0	0	0	0	0.0321782	0	0.508663	0	0.0173267	0	0	0	0	0	0	0	0	0	0	0	0	0	0.0049505	0	0	0	0	0	0	0.00247525	0	0	0.0655941
10315_B_61	10315	B	61	0	0	0.165179	0	0	0	0	0	0	0	0	0	0	0	0	0	0	0	0	0.0803571	0	0	0	0	0	0	0	0	0	0	0	0	0	0	0	0	0	0	0	0	0	0	0	0	0	0
10318_A_263	10318	A	263	0	0	0	0	0	0.0403981	0	0	0	0	0	0	0	0	0	0.00019516	0	0	0	0.757611	0	0	0	0	0.00078064	0	0	0	0	0	0	0.00058548	0.0117096	0	0	0	0	0	0	0	0	0	0.00117096	0	0.00331772	0.0335675
10318_A_68	10318	A	68	0	0	0	0	0	0	0	0	0	0	0	0	0	0	0	0	0	0	0	0.175141	0	0	0	0	0	0	0	0	0	0	0	0	0	0	0	0	0	0	0	0	0	0	0	0	0.0847458	0.00564972
10319_A_256	10319	A	256	0	0	0.119099	0	0	0.00136002	0	0	0.000582864	0.00174859	0	0.000194288	0.00544006	0	0	0	0.000194288	0.00466291	0	0.0806295	0	0.000194288	0	0	0	0	0	0	0	0	0	0.0674179	0	0	0	0	0	0.000777152	0	0	0.00116573	0	0.000388576	0.000388576	0.00835438	0.0291432
10325_B_1	10325	B	1	0	0	0	0	0	0	0	0	0	0	0	0	0	0	0	0	0	0	0	0.00807502	0	0	0	0	0	0	0	0	0	0	0	0	0	0	0	0	0.0158896	0	0	0	0	0	0	0	0.000260485	0.558218
10325_B_13	10325	B	13	0	0	0	0	0	0.00150311	0	0	0	0	0	0	0	0	0	0	0	0	0	0.910887	0	0	0	0	0	0	0	0	0	0	0	0.000214731	0.00107365	0	0	0	0	0	0	0	0	0	0.000214731	0	0	0.00236204
10325_B_4	10325	B	4	0	0	0	0	0	0.0045045	0	0	0	0	0	0.000750751	0	0	0	0	0	0	0	0.811562	0	0	0	0	0	0	0	0	0	0	0	0	0.000750751	0	0	0	0	0	0	0	0	0	0.00975976	0	0	0.00900901
10326_A_11	10326	A	11	0	0	0	0	0	0	0	0	0	0	0	0	0.000668003	0	0	0	0	0	0	0.498664	0	0	0	0	0	0	0	0	0	0	0	0	0.00968604	0	0	0	0	0	0	0	0	0	0.00601202	0	0	0.001002
10326_A_6	10326	A	6	0	0	0	0	0	0	0	0	0	0	0	0	0	0	0	0	0	0	0	0.0744843	0	0	0	0	0	0	0	0	0	0	0	0	0	0	0	0	0	0	0	0	0	0	0	0	0.0397394	0.000217155
10333_A_16	10333	A	16	0	0	0	0	0	0	0	0	0	0	0	0	0	0	0	0	0	0	0	0.861805	0	0	0	0	0	0	0	0	0	0	0	0	0	0	0	0	0	0	0	0	0	0	0	0	0.0501512	0
10333_A_64	10333	A	64	0	0	0	0	0	0	0	0	0	0	0	0.00156986	0	0	0	0	0	0	0	0.368917	0	0	0	0	0	0	0	0	0	0	0	0	0	0	0	0	0	0	0	0	0	0	0.00313972	0	0	0.598116
10334_A_10	10334	A	10	0	0	0	0	0	0	0	0	0	0	0	0	0	0	0	0	0	0	0	0.885876	0	0	0	0	0	0	0	0	0	0	0	0	0	0	0	0	0	0	0	0	0	0	0	0	0.0416477	0
10334_A_252	10334	A	252	0	0	0	0	0	0	0	0	0	0	0	0	0	0.00180832	0	0	0	0	0	0.0045208	0	0.00271248	0	0	0	0	0	0	0	0	0	0.0126582	0.00542495	0	0	0	0	0	0	0	0	0	0.00361664	0	0.152803	0.00904159
10334_A_4	10334	A	4	0	0	0	0	0	0	0	0	0	0	0	0	0	0	0	0	0.00129904	0	0	0	0	0	0	0	0.000259808	0	0	0	0	0	0	0	0	0	0	0	0	0	0	0	0	0	0	0	0	0
10337_B_31	10337	B	31	0	0	0	0	0	0	0	0	0	0	0	0	0	0	0	0	0	0	0	0.000450349	0	0	0	0	0	0	0	0	0	0	0	0.901148	0	0	0	0	0	0.000225175	0	0	0	0	0	0	0.0018014	0.0472866
10337_B_64	10337	B	64	0	0	0	0	0	0	0	0	0	0	0	0.000480538	0	0	0	0	0	0	0	0	0	0.000720807	0	0	0	0	0	0	0	0	0	0.334214	0.00192215	0	0	0	0	0	0	0	0	0	0	0	0.273907	0.0225853
10338_A_13	10338	A	13	0	0	0	0	0	0	0	0	0	0	0	0	0	0	0	0	0	0	0	0.756184	0	0	0	0	0	0	0	0	0	0	0	0.0106007	0	0	0	0	0	0	0	0	0	0	0	0	0.141343	0
10338_A_294	10338	A	294	0	0	0	0	0	0.00338696	0	0	0	0	0	0	0	0	0	0	0	0.00084674	0	0.289585	0	0.00169348	0	0	0	0	0	0	0	0	0	0	0.00169348	0	0	0	0	0	0	0	0	0	0	0	0	0
10338_A_80	10338	A	80	0	0	0	0	0	0	0	0	0	0	0	0	0	0	0	0	0	0	0	0.0194339	0	0	0	0	0	0	0	0	0	0	0	0	0.000422476	0	0	0	0	0	0	0	0	0	0	0	0.913392	0.00274609
10343_B_16	10343	B	16	0	0	0	0	0	0	0	0	0	0	0	0	0	0	0	0	0.000658472	0	0	0	0	0	0	0	0	0	0	0	0	0	0	0	0	0	0	0	0	0	0	0	0	0	0	0	0.0024144	0.68525
10343_B_27	10343	B	27	0	0	0	0	0	0	0	0	0	0	0	0	0	0	0	0	0	0	0	0	0	0	0	0	0	0	0	0	0	0	0	0.000377644	0	0	0	0	0	0	0	0	0	0	0	0	0.405589	0
10343_B_62	10343	B	62	0	0	0	0	0	0	0	0	0	0	0	0	0	0	0	0	0	0	0	0	0	0	0	0	0	0	0	0	0	0	0	0.00111807	0.00223614	0	0	0	0	0	0	0	0	0	0	0	0.0641771	0.879472
10345_B_13	10345	B	13	0	0	0	0	0	0	0	0	0	0	0	0	0	0	0	0	0	0	0	0	0	0	0	0	0	0	0	0	0	0	0	0	0	0	0	0	0	0	0	0	0	0	0	0	0.0490049	0
10345_B_283	10345	B	283	0	0	0	0	0	0	0	0	0.743461	0	0	0	0	0	0	0	0	0.00250171	0	0.241528	0	0	0	0	0	0	0	0	0	0	0	0	0.000909711	0.00386627	0	0	0	0	0	0	0	0	0.000227428	0	0	0.0040937
10345_B_34	10345	B	34	0	0	0	0	0	0	0	0	0	0	0	0.00019861	0	0	0	0	0	0	0	0	0	0	0	0	0	0	0	0	0	0	0	0.0907646	0	0	0	0	0	0	0	0	0	0	0	0	0.500497	0
10345_B_59	10345	B	59	0	0	0	0	0	0	0	0	0	0	0	0.00179784	0	0	0	0	0	0	0	0	0	0	0	0	0	0	0	0	0	0	0	0.0131842	0	0	0	0	0	0	0	0	0	0	0.00019976	0	0.14163	0.281262
10349_A_21	10349	A	21	0	0	0	0	0	0	0	0	0	0	0	0	0	0	0	0	0	0	0	0.887638	0	0.000479157	0	0	0	0	0	0	0	0	0	0	0.000958313	0	0	0	0	0	0	0	0	0	0	0	0	0
10349_A_35	10349	A	35	0	0	0	0	0	0	0	0	0	0	0	0	0	0	0	0	0	0	0	0.992701	0	0	0	0	0	0	0	0	0	0	0	0	0	0	0	0	0	0	0	0	0	0	0	0	0.00729927	0
10349_A_72	10349	A	72	0	0	0	0	0	0	0	0	0	0	0	0	0	0	0	0	0	0	0	0.00203978	0	0	0	0	0	0	0	0	0	0	0	0	0	0	0	0	0	0	0	0	0	0	0	0	0.0489546	0.410505
10357_A_14	10357	A	14	0	0	0	0	0	0	0	0	0	0	0	0	0	0	0	0	0	0	0	0.506234	0	0	0	0	0	0	0	0	0	0	0	0	0	0	0	0	0	0	0	0	0	0	0	0	0.00706567	0
10357_A_256	10357	A	256	0	0	0	0	0	0.00252036	0	0	0	0	0	0	0	0	0	0	0	0	0	0.876696	0	0	0	0	0	0	0	0	0	0	0	0	0	0	0	0	0	0	0	0	0	0	0	0	0.000193874	0.000193874
10357_A_34	10357	A	34	0	0	0	0	0	0	0	0	0	0	0	0	0	0	0	0	0.000265534	0	0	0.483537	0	0	0	0	0	0	0	0	0	0	0	0	0	0	0	0	0	0	0	0	0	0	0.000796601	0	0.0031864	0.00398301
10357_A_62	10357	A	62	0	0	0	0	0	0	0	0	0	0	0	0	0	0	0	0.0148045	0	0	0	0.897765	0	0	0	0	0	0	0	0	0	0	0	0	0	0	0	0	0	0	0	0	0	0	0.000558659	0	0.000139665	0.00153631
[truncated: 75 more columns]
